# Supplementary material for: How Have Entrustable Professional Activities (EPAs) Been Implemented in Pharmacy Education? A Scoping Review
Source: Pharmacy (Basel). 2025 Nov 1;13(6):156. doi: 10.3390/pharmacy13060156 (PMC12641839; doi:10.3390/pharmacy13060156)
Supplement: Supplementary file 1 [file pharmacy-13-00156-s001.zip]

Archive with 1 entries (1 files):
- pharmacy-3915761-supplementary.pdf
